# Supplementary material for: Metabolomics Analysis in Different Development Stages on SP0 Generation of Rice Seeds After Spaceflight
Source: Front Plant Sci. 2021 Jun 30;12:700267. doi: 10.3389/fpls.2021.700267 (PMC8278407; doi:10.3389/fpls.2021.700267)
Supplement: Supplementary file 2 [file Table_2.XLSX]

## Sheet: TLP-DN3 DEMs
Table S2. The relative content of metabolites in leaves of TLP-DN3
Category	Compounds	adduct	FC (TLP-SP3/TLP-CK3)	p-value	m/z	rt(s)	Average(TLP-CK3)	AVERAGE(TLP-SP3)	TLP-CK3-1	TLP-CK3-2	TLP-CK3-3	TLP-CK3-4	TLP-CK3-5	TLP-CK3-6	TLP-SP3-1	TLP-SP3-2	TLP-SP3-3	TLP-SP3-4	TLP-SP3-5	TLP-SP3-6
Lipid	1-Palmitoyl-sn-glycero-3-phosphocholine	(M+H)+	2.31	0.005479	496.34	193.6	76585.5	176722	87173.2	72990.5	69592.9	80013.1	71240.6	78502.8	175958	177059	177151	176582	177195	176390
	1,2-dioleoyl-sn-glycero-3-phosphatidylcholine	(M+H)+	0.28	0.038453	786.6	143.7	65124.5	18144.1	47934.9	95967.1	51471.6	72046.1	73718.1	49609.5	17353.9	18262.2	18816.4	17849.6	18617.6	17965.1
	Limonene-1,2-epoxide	(M+CH3COO+2H)+	0.47	0.001195	213.15	153.09	484237	227452	478816	437105	536791	458026	486993	507693	217725	251065	213566	234404	232389	215562
	PC (16:0/16:0)	(M+Na)+	2.22	0.019454	756.55	145.64	413218	917245	355988	439061	444603	397502	441913	400238	669090	1.11002e+06	972624	889461	1.04135e+06	820924
	Phytosphingosine	(M+H)+	1.71	4.1e-05	318.3	148.86	51574.4	88209.5	49777.7	52981	51964.5	51385.3	52525	50813	90555.2	85101.7	88971.5	87785.4	87025.3	89817.7
	Sphinganine	(M+H)+	0.7	0.001354	302.3	129.02	43204.4	30377.9	42670.7	43669.4	43273.2	43115.8	43526.6	42971	29863.2	27923.9	33346.7	28945.8	30586.4	31601.6
	Triethanolamine	(M+H)+	0.56	0.002608	150.11	153.79	9803.32	5512.87	9322.46	10218.7	9868.74	9729.38	9971.65	9708.91	5748.63	5561.7	5228.29	5621.43	5304.32	5612.86
	1-Palmitoyl-2-oleoyl-phosphatidylglycerol	(M-H)-	0.45	0.000501	747.52	74.39	19892.7	8891.96	21893.1	16990.7	20794.2	19441.5	18858.3	21378.2	8303.28	8787.2	9585.41	8487.3	9139.78	9048.81
	1-Palmitoyl Lysophosphatidic acid	(M+Na-2H)-	2.63	0.000126	431.22	241.29	32004.4	84015.1	31615.7	30897	33500.5	31162.3	32110.3	32740.7	80825.1	90927.5	80292.6	85822.5	85572.1	80650.6
Organic acid	Fumaric acid	(M+H)+	2.38	1e-06	115.25	53.54	7516.65	17890.7	7016.25	8160.22	7373.46	7537.91	7760.72	7251.3	17901.8	17356.6	18413.8	17542.8	17974.8	18154.6
	Phthalic acid	(M+Na)+	5.7	0.000355	184.06	148.38	1824.68	10402.8	1892.85	2048.48	1532.71	1966.94	1851.13	1655.98	11882.4	9486.52	9839.48	10745.6	9725.09	10737.7
	Cis-Aconitic acid	(M-H)-	0.69	0.000295	173.01	439.16	3096.57	2137.75	2881.9	3187.01	3220.8	2974.44	3295.15	3020.13	1966.12	1963.01	2484.11	1965.09	2302.99	2145.17
	Dodecanedioic aicd	(M-H)-	0.5	0.001103	195.14	153.07	124366	62012.8	122750	112514	137835	117697	125239	130163	63403.9	62692.2	59942.4	63094.2	61341.2	61603
	Citric acid	(M+Na-2H)-	0.66	0.006829	213	479.67	2294.82	1510.19	2839.13	1571.87	2473.46	2245.6	2022.63	2616.23	1501.76	1554.18	1474.61	1479.34	1557.91	1493.31
	Taurocholic acid	(M-H)-	0.6	5.7e-05	515.32	106.04	25895.8	15524.3	26072.9	25593.3	26021.3	25864.3	25744.3	26078.9	15116.1	16629	14827.8	15965.1	15682.8	14925
	2-Oxoadipic acid	(M-H2O-H)-	0.79	0.000486	141.02	312.26	128257	101645	120660	125747	138363	123183	131980	129608	101039	102448	101449	101673	101928	101335
	3-Dehydroshikimic acid	(M-H)-	0.09	2e-06	171.03	288.45	143140	12547.3	137066	147806	144547	142377	146204	140838	12042.5	13080.8	12518.6	12577.3	12746.1	12318.6
	alpha-ketoglutarate	(M-H)-	1.37	0.006323	145.01	367.3	37032.2	50706.8	38891.7	38097.9	34106.8	38435.9	36063.5	36597	46414.1	52917.2	52789.2	49571.2	52784.1	49765.1
	Azelaic acid	(M-H)-	6.72	3.7e-05	187.1	342.94	2467.47	16579.9	2472.47	2450.69	2479.23	2551.83	2551.66	2298.91	15168.3	17264.4	17307.1	16233.7	17263.8	16242.2
	Gallic acid	(M-H)-	5.16	0.000828	169.01	32.26	15999.5	82517.9	3972.13	21509.9	22516.4	12766.2	22029	13203.2	75208.9	82499.7	89845.2	78876.6	86156	82521.1
	L-Malic acid	(M-H)-	0.24	0.000243	133.01	404.41	1.11615e+06	264591	1.08838e+06	1.11383e+06	1.14625e+06	1.10114e+06	1.13007e+06	1.11724e+06	214779	235826	343169	225260	289456	279057
	Maleamic acid	(M-H)-	22.48	6.1e-05	114.02	374.4	2503.21	56283.2	2172.05	1952.11	3385.46	1981.26	2612.32	2916.05	52224.8	54425.8	62199	53353.7	58393	57102.9
	Maleic acid	(M-H)-	0.26	3.2e-05	115	404.22	317109	82405.6	305625	316235	329467	310971	322751	317605	71022.8	76006.1	100188	73490.3	88088.8	85637.7
	Methylmalonic acid	(M-H)-	0.33	0.005916	117.02	118.06	35440.7	11818.1	26764.7	38537.5	41019.8	32630.6	39807.2	33884.2	10917.6	12042.8	12494	11452.4	12257.9	11744.1
	2-Hydroxybutanoic acid	(M-H)-	0.3	0.044618	447.09	293.13	51186.5	15133	28057.7	67698.9	57802.9	47819.3	62734.8	43005.3	22375.6	10006.5	13016.9	16288.7	11421.6	17688.8
	Succinic acid	(M-H)-	0.54	0.047004	117.02	385.36	1568.19	854.002	1521.05	1580.92	1602.6	1641.71	1577.61	1485.26	855.54	812.827	893.639	919.051	905.13	737.826
	Oxoglutaric acid	(M-H)-	0.45	0.024363	145.01	367.3	6694.9	3011.83	6852.5	6020.27	7211.94	6491.27	6677.16	6916.29	2895.29	2954.06	3186.15	2892.38	2995.81	3147.31
	Pyruvic acid	(M+NH4-H2O)+	0.43	0.000873	88.04	400.46	18556.5	7890.21	13106.9	29993.2	12569.3	21553.9	21277.8	12837.7	7694.96	8044.11	7931.57	7875.19	8040.47	7754.98
	Isocitric acid	(M-H)-	0.25	0.000412	191.02	125.99	479339	121295	426024	533310	478685	479665	505952	452400	144175	107590	112120	125837	109789	128259
	D-Pipecolinic acid	(M+H)+	1.98	0.00141	130.09	304.25	7779.3	15396.6	8262.27	7397.94	7677.68	7816.74	7504.84	8016.31	15838.7	16747.1	13603.9	16380.2	15085.5	14724
Amino acid	D-Proline	(M+H)+	3.51	1.6e-05	116.07	305.74	15466.3	54283	17153.3	14298.8	14946.7	15775	14565.3	16058.6	54171.6	56623.2	52054.2	55485	54375.3	52988.8
	L-Arginine	(M+H)+	26.19	0.020512	175.12	511.74	25128.2	658060	19049.9	16034.8	40299.9	17483.9	28253.9	29646.8	269387	1.5254e+06	179398	897491	852403	224286
	L-Aspartate	(M+H)+	1.56	0.000134	134.04	399.91	21649.2	33810.8	21409.7	21955	21583	21660.3	21820.8	21466.6	32980.6	35463.9	32988	34190.9	34299	32942.6
	L-Glutamate	(M+H)+	1.46	0.00194	148.06	393.45	159607	233285	156323	161946	160552	159195	161250	158375	253061	226488	220306	239870	223338	236647
	L-Glutamine	(M+Na)+	0.55	0.001389	169.06	374.31	37825.1	20619	40743	39069.1	33663.4	39849.7	36306.3	37319.4	19909.8	21376.2	20571.1	20710.5	21007.8	20138.9
	L-Histidine	(M+H)+	7.29	0.015333	156.08	466.2	9058.18	66022.5	7567.27	7133.26	12474	7388.26	9882.32	9903.95	53573.5	50679.1	93815	52220.8	72224.8	73621.9
	L-Isoleucine	(M+H)+	12.49	3e-06	132.1	272.04	10160	126948	10988.4	9646.05	9845.52	10273.4	9662.94	10543.7	126171	127644	127028	126847	127265	126732
	L-Phenylalanine	(M+H)+	26.09	2.3e-05	166.09	254.28	17916.7	467419	17445	17979.3	18325.9	17807.3	18155.5	17787.4	474487	469075	458695	471830	463819	466608
	L-Threonine	(M+H)+	2.94	0.000766	120.06	351.71	8677.56	25546.5	8643	9010.77	8378.91	8916.53	8686.24	8429.91	25391.3	25897.7	25350.6	25710.9	25538	25390.7
	L-Tryptophan	(M+H)+	26.07	1e-06	205.1	254.93	2132.36	55597.3	1924.58	2099.47	2373.02	1967.78	2327.95	2101.34	54660.6	57551.2	54580.1	56179.3	56041.6	54571
	L-Tyrosine	(M+H)+	3.34	6.5e-05	182.08	410.68	1793.81	5999.32	2324.49	949.261	2107.69	1647.39	1543.3	2190.74	3098.14	8860.83	6038.98	6057.76	7512.7	4427.49
	L-Asparagine	(M-H)-	38.93	0.000121	131.05	374.43	9220.43	358972	8934.48	8583.49	10143.3	8835.35	9377.62	9448.31	325648	346654	404614	336164	375570	365181
	L-Proline	(M+H)+	6.53	0.000286	116.07	529.49	1479.44	9653.46	1451.91	1666.13	1320.28	1636.77	1393.21	1408.33	4023.99	15486	9450.4	9855.79	12384.2	6720.39
	L-Valine	(M-H)-	9.3	7.8e-05	116.07	297.91	14100	131074	14032.6	13217	15050.3	13657.1	14173.9	14469	119393	130102	143725	124834	136871	131516
	L-Leucine	(M-H)-	2.01	3e-06	114.09	155.16	11151.4	22420.1	11285.9	11358.2	10810.2	11260.3	11178.3	11015.6	22337.8	22900.9	22021.4	22579.7	22409.3	22271.2
Fatty acid	16-Hydroxypalmitic acid	(M+Na)+	0.25	7.7e-05	295.23	150.07	109904	27965.4	108899	102464	118349	105720	110393	113600	25621.1	31380.6	26894.5	28576.1	29170.8	26149.3
	Palmitoleic acid	(M+Na)+	0.27	6e-05	277.22	150.21	63629	17462.8	64109.7	59153.4	67623.8	61553.1	63438.1	65895.6	16121.5	19120.4	17146.6	17707.2	18228	16453.3
	MG(18:2(9Z,12Z)/0:0/0:0)[rac]	(M+H-H2O)+	0.18	0.000252	337.27	68.85	18634.8	3387.56	21112.9	17472.8	17318.7	19284.3	17346.1	19274	3481.98	3364.18	3316.53	3364.29	3369.57	3428.84
	Stearidonic Acid	(M+H)+	1.47	0.000492	277.22	59.7	207159	303830	194993	212271	214213	203718	213249	204511	305321	315257	290914	310356	303014	298121
	2,3-Dihydroxy-3-methylbutyric acid	(M-H)-	0.25	7e-06	133.05	113.69	31546	7986.53	31783.9	30123.3	32730.8	30962.7	31456	32219.2	8144.76	8035.09	7779.75	8089.5	7867.93	8002.17
	Linolenic acid	(M-H)-	0.47	0.000772	277.22	44.19	5949.89	2772.94	5801.55	5925.46	6122.65	5823.17	5980.89	6045.6	3744.15	1216.27	3358.42	2553.74	2278.87	3486.22
	Glyceric acid	(M-H)-	0.17	0.000938	105.02	322.77	5729.54	967.785	6251.22	6838.84	4098.56	6478.68	5407.66	5302.28	843.207	954.912	1105.24	889.814	1112.12	901.42
Vitamins	Anthranilic acid	(M+H)+	2.38	0.000353	138.06	283.81	416797	993321	405434	421226	423732	413238	422430	414723	1.03981e+06	1.04835e+06	891800	1.04414e+06	970168	965657
	Nicotinamide	(M+H)+	0.45	3.8e-05	123.06	355.61	65500.1	29555.6	59879.9	68868.7	67751.7	64314.3	68251.1	63934.9	24739.6	36840.9	27086.2	30806.4	31966.8	25893.6
	Nicotinate	(M+H)+	2.1	0.000364	124.04	320.65	9856.51	20721.7	9884.44	9733.38	9951.71	9887.36	9931.53	9750.63	18830	22034	21301.2	20448.8	21608.6	20107.8
	Pantothenate	(M+H)+	3.8	1e-06	220.12	269.93	3469.49	13185.3	3213.45	3731.56	3463.45	3453.33	3644.59	3310.53	13261.4	13353.6	12940.9	13376.3	13108.1	13071.5
	Pyridoxal	(M+H)+	1.34	1.3e-05	168.06	118.43	10784.2	14427.9	10827.7	10499.2	11025.8	10749.4	10692.6	10910.6	7819.3	17819.8	17644.6	12834.3	17776.5	12672.9
	Pyridoxine	(M+H)+	3.08	7e-06	170.08	106.05	57202.3	175987	53872.7	57643.9	60090.2	55848.9	58789.4	56968.5	169374	181367	177220	175420	179374	173167
Carbohydrate	2'-Deoxy-D-ribose	M+	2.38	3.1e-05	134.06	86.79	1728.52	4118.45	1722.7	1876	1586.87	1814.46	1823.68	1547.43	4375.41	3822.91	4157.04	4057.75	3894.02	4403.59
	L-Sorbose	(M-H)-	0.72	0.003803	179.06	162.79	5306.11	3828.65	5386.64	5033.27	5498.42	5263.79	5302.8	5351.74	3676.18	3720.08	4089.68	3685.79	3827.02	3973.13
	Sucrose	(M+NH4)+	0.17	1e-06	360.15	360.79	927078	156001	920982	954711	905540	937808	930032	913393	160494	158799	148709	159692	153820	154490
	D-Galactarate	(M-H2O-H)-	0.25	0.00211	191.02	93.33	479339	121295	426024	533310	478685	479608	505916	452494	144175	107590	112120	125787	109953	128145
	D-Mannose	(M+H-2H2O)+	2.2	0.02203	145.05	258.12	6520.6	14377.8	6916.73	6182	6463.07	6455.63	6222.66	6883.52	12806	13842.1	16485.3	13300.9	15230.9	14601.5
	D-Ribose	(M+CH3COO)-	1.75	0.001229	209.07	266.57	10721.8	18757.6	10217	10794.4	11154	10448.9	10876	10840.4	16867.2	19786.5	19619	18347.7	19627.8	18297.3
	Dihydroxyacetone	(M-H)-	0.41	3.7e-05	89.02	300	54008.8	21960	56188.7	52664.3	53173.3	54342.7	52919.4	54764.2	19690.8	23592.3	22596.8	21583.9	23124.8	21171.2
	L-Rhamnose	(M+CH3COO)-	32.54	9e-06	223.08	255.46	850.963	27687.5	1677.04	371.561	504.289	1023.45	481.738	1047.71	26709.1	29386.1	26967.2	28109	28224.6	26728.7
	Raffinose	(M+NH4)+	0.35	0.000202	522.2	440.85	11149.3	3859.33	11928.6	11400.8	10118.4	11706.3	10845.3	10896.1	3681.5	4262.26	3634.24	3911.48	4006.26	3660.25
Flavonoids and Isoflavones	Diosmetin	(M+H)+	0.49	8.6e-05	301.07	132.9	6849.84	3383.95	7011.9	6759.93	6777.7	6859.59	6852.7	6837.24	3150.8	3674.03	3327.02	3511.48	3470.75	3169.62
	Malvidin 3-O-glucoside cation	M+	0.39	0.001225	493.13	195.81	34862.3	13730	34906.6	34150.5	35529.8	34555.9	34796.5	35234.5	13415.5	13772.5	14001.8	13570.2	13863.2	13756.4
	Formononetin (4'-O-methyldaidzein)	(M+H-2H2O)+	0.25	0.000178	233.06	259.89	16547.8	4178.09	16031.8	18176.8	15434.7	17204.8	16717	15721.5	3592.66	4013.1	4928.5	3865.51	4373	4295.75
	Kaempferol	(M-H)-	0.09	1e-05	285.04	86.96	82039.3	7625.73	76460.1	79470	90187.9	77922.4	84884.5	83311.1	7803.08	7122.43	7951.66	7504.27	7523.85	7849.06
	Galactinol	(M+CH3COO)-	0.17	0.00998	401.13	362.37	1.08103e+06	185629	1.0662e+06	1.09436e+06	1.08254e+06	1.08037e+06	1.08847e+06	1.07427e+06	177874	187518	191495	182768	189517	184602
	Gulonolactone	(M+CH3COO)-	5.19	5e-06	237.06	134.88	3908.91	20303.1	3824.44	3764.37	4137.92	3713.79	3937.26	4075.69	19626.5	21216	20066.7	20336	20688.4	19884.8
	Luteolin	(M+Cl)+	9.15	4e-06	335.04	325.47	4270.32	39093.9	4271.69	3727.44	4811.82	4055.16	4213.5	4542.3	38186.4	41029.2	38065.9	39551.6	39578.4	38151.6
Amino acid derivatives	L-Pyroglutamic acid	(M+NH4)+	0.41	3.3e-05	147.08	373.62	239940	99224.3	251147	239885	228788	245532	234432	239856	103538	98337.7	95796.9	101037	97018.5	99617
	1-Aminocyclopropanecarboxylic acid	(M+H)+	3.89	0.000127	102.05	351.3	4262.31	16596.3	5868.33	3271.42	3647.18	4610.45	3401.92	4774.55	16544.4	17023.1	16221.3	16846.5	16577.9	16364.4
	N-alpha-Acetyl-L-arginine	(M-H)-	1.92	1.3e-05	215.11	366.78	801.489	1539.65	696.577	865.429	842.46	835.573	932.1	636.793	1642.56	1484.61	1491.79	1604.53	1504.92	1509.51
	N2-Acetyl-L-ornithine	(M+H)+	11.69	5.9e-05	175.11	344.76	1057.61	12361	607.443	933.48	1631.9	727.145	1191.39	1254.29	11404.1	12339.6	13339.4	11780.9	12838.1	12464.1
	N6, N6, N6-Trimethyl-L-lysine	(M+H)+	5.37	0.001144	189.16	531.16	13548.5	72693.9	25694.3	3876.44	11074.7	14818	7504.09	18323.4	78828.4	69465.5	69787.9	74102.8	69710.5	74268.4
	NG, NG-dimethyl-L-arginine (ADMA)	(M+H)+	13.6	0.001963	203.15	502.45	4096.39	55694.6	1819.93	7313.21	3156.04	4610.85	5272.79	2405.52	42567.4	66288.5	58228	54361.1	62278.1	50444.7
	Pyrrole-2-carboxylic acid	(M+NH4-H2O)+	4.72	0.003427	111.05	176.28	4284.08	20216.2	3115.98	4975.43	4760.84	4143.74	4924.14	3784.37	20175.6	24563.9	15909	22329.8	20244.2	18074.6
	N-Acetyl-l-leucine	(M+H)+	0.17	0.000888	191.14	101.67	50502.8	8820.14	50253.4	51800	49455.1	50956	50600.6	49951.9	8791.89	9016.1	8652.44	8905.32	8895.24	8659.87
Nucleotides and it's derivatives	2-Hydroxyadenine	(M+H)+	2.97	5e-06	152.06	224.1	10619.7	31532.9	10203.1	10486.4	11169.6	10287.3	10745.4	10826.4	31520.3	32484.2	30594.3	31989.5	31468.7	31140.6
	2'-Deoxyuridine	(M+CH3COO)-	5.88	2e-06	211.07	271.63	1862.25	10941.9	1650.18	1765.01	2171.56	1626.66	2061.75	1898.34	10694.2	10960	11171.4	10734.7	11152.8	10938.2
	Nicotinate ribonucleoside	(M+NH4-H2O)+	2.2	0.001033	255.1	355.92	13410.2	29462.2	10907	16521.4	12802.2	13783	14605.1	11842.5	27827.9	30945.3	29613.2	29365.3	30348.9	28672.3
	Uridine	(M+CH3COO)-	6.63	1.7e-05	303.08	159.56	4045.07	26837.6	4101.05	4183.87	3850.28	4104.22	4091.24	3939.75	26141.6	26959	27412.4	26650.6	27257.8	26604.5
	5'-Deoxy-5'-(methylthio)adenosine	M+H-H2O	0.24	5.6e-05	280.09	382.33	204222	48248	210190	214794	187682	212412	201177	199077	46415.9	52729.9	45598.1	49615.1	49179.8	45949.1
	Adenine	(M+H)+	0.85	0.000181	136.06	167.68	375286	318619	377162	371618	377078	374368	374399	377091	316215	335871	303770	326121	319883	309853
	Guanosine	(M+H)+	0.33	2e-05	284.1	257.82	7687.09	2531.59	6960.59	7647.52	8453.17	7384.87	8109.77	7566.64	2605.78	2594.77	2394.21	2514.98	2582.1	2497.68
Hydroxycinnamic derivatives	3-Hydroxy-4-methoxycinnamic acid	(M+H)+	2.16	0.000298	195.09	125.83	1643.33	3555.17	1690.64	1514.72	1724.64	1607.61	1599	1723.39	3765.51	3649.68	3250.32	3729.01	3530.13	3406.37
	4-Hydroxycinnamic acid	(M+H-H2O)+	3.44	1.8e-05	147.04	156.51	8125.56	27978	9022.98	7304.29	8049.41	8251.85	7676.67	8448.16	28891.8	27217.6	27824.7	28068.8	27617.1	28248.2
	Ferulic acid	(M-H)-	2.36	0.007112	193.05	168.33	51100.7	120513	53808.9	49823.5	49669.8	51838.3	49697.8	51766	104243	147555	109741	125914	128679	106946
	Vanillic acid	(M-H)-	2.14	4e-06	167.03	337.58	8934.98	19163.8	8812.78	8784.56	9207.6	8783.51	8950.25	9071.18	18886.9	19680.3	18924.2	19242.4	19310.2	18938.8
	D-Arabinono-1,4-lactone	(M-H)-	0.38	0.003848	147.03	121.18	45708.4	17344	37812.9	46920.3	52391.9	42283.7	49639.3	45202	13273.4	19152.3	19606.2	16193.7	19392.2	16446.1
	Beta-D-Fructose 6-phosphate	M-H20-H	0.33	0.000177	241.01	103.22	27450.2	8994.4	25711.8	27241.9	29396.8	26549.3	28377.2	27424	7758.48	8572.36	10652.3	8127.2	9706.8	9149.19
	Peonidin 3-galactoside	M+	0.46	1.3e-05	463.12	133.05	33392.4	15226.9	34416.7	32179.9	33580.5	33370.6	32917.6	33888.9	14798.8	15646.9	15234.9	15238.6	15513.4	14928.5
	2-Deoxyribose 1-phosphate	(M+CH3OH+H)+	0.29	1.6e-05	247.06	342.53	29338.4	8375.31	29836.9	30396.9	27781.6	30085.8	29135.7	28793.8	8580.32	8742.91	7802.7	8606.01	8181.04	8338.87
Alkaloids	Indoleacetic acid	(M+H-H2O)+	10.73	1.2e-05	158.06	53.96	4335.9	46532.5	3551.76	4891.45	4564.48	4214.72	4640.21	4152.75	44969.8	45039.6	49587.9	44963.3	47375.9	47258.2
	Norharmane	(M+H)+	2.89	0.001016	169.07	46.42	6952.39	20085	7776.86	8936.17	4144.15	8316	6624.82	5916.35	19592.2	19555	21107.7	19475.8	20343.8	20435.3
	Indole-3-carboxaldehyde	(M+NH4-H2O)+	5.19	0.003168	145.08	119.17	4143.64	21506.2	4063.46	4144.22	4223.25	4104.43	4213.6	4112.9	21698.4	26149.2	16671.1	24006.1	21463.7	19048.9
	3-Indoleacetonitrile	(M+H)+	11.22	0.0265	157.08	53.58	3073.37	34480.3	3082.31	3290.32	2847.47	3221.88	2994.07	3004.15	33158.8	33096.7	37185.4	33198.1	35111.5	35131.2
	Melatonin	M+CH3OH+H	0.19	0.000397	265.15	250.05	10459.6	2012.46	11886.9	10229.7	9262.09	11009.4	9752.05	10617.2	2048.21	2158.73	1830.44	2152.75	1954.04	1930.59
Other	1,3,5-Benzenetriol	(M+H)+	0.24	1e-06	127.04	258.36	11276.1	2717.34	11562.5	8785.56	13480.4	10262.8	11182.6	12383.1	2445.51	2820.54	2885.96	2628.45	2869.67	2653.89
	N-Methylanthranilic Acid	(M+H)+	2.81	6.9e-05	152.07	106.75	26220.3	73784	26577.7	24639.1	27444	25650.7	26113	26897.2	76416.4	76478.6	68457.1	76385	72561.8	72405.2
	4-Pyridoxic acid	(M+H)+	2.19	0.000858	184.06	42.94	4289.74	9389.05	3895.34	4435.92	4537.95	4212.35	4459.96	4196.91	9927.24	9063.71	9176.2	9510.34	9075.97	9580.83
	9(S)-HOTrE	(M-H)-	1.66	0.013309	293.21	58.8	1.0849e+06	1.79607e+06	884422	974906	1.39538e+06	929603	1.18517e+06	1.13994e+06	1.75095e+06	1.72537e+06	1.91189e+06	1.73816e+06	1.81854e+06	1.83151e+06
	Cyclohexylsulfamate	(M-H)-	0.08	0.044675	178.05	66.12	521001	43086.5	196690	716511	649801	456591	683207	423204	14578.5	17636.4	97044.5	16177.1	57259.7	55822.7
	L-Threonate	(M-H)-	0.21	2e-06	135.03	327.17	44722.6	9344.58	44977.4	45427.3	43763.3	45190.7	44610.3	44367	7864.73	9929.86	10239.2	8839.52	9990.05	9204.17
	APIIN	(M-H)-	0.6	2e-06	563.14	323.46	213709	128667	216750	200659	223718	208771	212238	220119	122272	132368	131359	127400	131791	126809
	L-Lactate	(M+Na-2H)-	0.2	0.000273	111.01	123.3	67221.2	13518.3	68822	65848.2	66993.4	67343.7	66377.7	67942.2	9171.19	9110.09	22273.6	9048.34	15725.9	15780.7
