# Supplementary material for: Metabolomics Analysis in Different Development Stages on SP0 Generation of Rice Seeds After Spaceflight
Source: Front Plant Sci. 2021 Jun 30;12:700267. doi: 10.3389/fpls.2021.700267 (PMC8278407; doi:10.3389/fpls.2021.700267)
Supplement: Supplementary file 3 [file Table_3.XLSX]

## Sheet: TSDN3 DEMs
Table S3. The relative content of metabolites in leaves of TS-DN3.
Category	Compounds	adduct	FC(TS-SP3/TS-CK3)	p-value	m/z	rt(s)	Average (TS-CK3)	Average (TS-SP3)	TS-CK3-1	TS-CK3-2	TS-CK3-3	TS-CK3-4	TS-CK3-5	TS-CK3-6	TS-SP3-1	TS-SP3-2	TS-SP3-3	TS-SP3-4	TS-SP3-5	TS-SP3-6
Lipid	Phytosphingosine	(M+H)+	1.60305	0.002926	318.3	148.86	19444.1	31170	20906.4	16213.1	21212.9	18570.1	18757	21005.3	29968.6	30825.8	32715.6	31167.5	31491.3	30851.1
	Sphinganine	(M+H)+	1.79674	0.002168	302.305	129.016	15657.5	28132.3	16412.3	14076	16484.1	15337.4	15276.6	16358.4	28444.5	25233.8	30718.8	28178.4	27975.4	28243.2
	Triethanolamine	(M+H)+	1.85911	0.000736	150.112	153.787	8812.66	16383.7	9845.48	7384.26	9208.25	8678.18	8248.81	9510.99	15951.3	16146.5	17053.3	16399.5	16581.9	16169.6
	1-Palmitoylglycerol	(M+H-H2O)+	0.454343	0.013763	313.273	77.019	9496.34	4314.6	10753.9	7039.94	10695.1	8877.65	8895.41	10716	4278.49	4103.61	4561.69	4355.66	4358.46	4229.68
	Acetyl-CoA	(M+NH4-H2O)+	0.62311	0.031414	809.164	251.209	3424.83	2134.04	3885.63	3272.26	3116.59	3637.39	3257.04	3380.05	1679.31	2004.04	2718.78	2114.41	2335.35	1952.38
	1-Palmitoyl Lysophosphatidic acid	(M+Na-2H)-	0.770341	0.000126	431.22	241.289	39376.5	30333.4	41827.4	37504.7	38797.5	39756.8	38141.5	40231.4	31705.9	28066.7	31227.5	30414.7	29929.5	30656
Organic acid	Fumaric acid	(M+H)+	2.32374	0.025202	115.254	53.538	6631.08	15408.9	6764.79	6251.47	6876.97	6524.07	6479.16	6889.99	8050.05	32034.8	6141.78	15454	17928.3	12844.3
	Cis-Aconitic acid	(M-H)-	1.2078	4.5e-05	173.009	439.156	24248.3	29287.1	23205.7	24806.7	24732.7	24036.4	24866.8	23841.8	25360.5	31810.4	30690.3	29198.2	30533.7	28129.3
	Citric acid	(M+Na-2H)-	1.411	0.000324	213.001	479.675	566.297	799.044	640.607	575.045	483.238	650.62	591.11	457.161	748.119	650.018	998.996	827.267	799.93	769.935
	Methylmalonic acid	(M-H)-	2.06175	0.031104	117.019	118.056	21016.4	43330.7	19527.7	22055.8	21465.8	20759.2	21783.6	20506.5	38932.9	47700.3	43358.9	43328.7	44773.5	41889.9
	Oxoglutaric acid	(M-H)-	0.586729	0.018784	145.014	367.298	55956.5	32831.3	48626.5	43867.3	75375.8	46264.4	59588.9	62016.3	37271.2	28642.3	32580.5	32869	31360	34265.1
	Pyruvic acid	(M+NH4-H2O)+	0.739306	0.000873	88.0404	400.459	782.227	578.305	766.862	878.293	701.525	795.765	841.277	709.638	630.634	536.229	568.052	528.592	522.963	683.36
	Oxoadipic acid	(M+CH3OH+H)+	2.05029	0.010683	193.07	265.198	4210.52	8632.81	4340.59	4089.04	4201.93	4186.97	4194.26	4250.34	6703.5	9336.73	9858.21	8605.16	9354.02	7939.25
	Rosmarinic acid	(M+H)+	1.88363	0.005071	361.088	176.686	3437.66	6475.27	3305.66	2885.37	4121.95	3091.91	3580.29	3640.78	6356.49	7230.71	5838.63	6552.2	6628.5	6245.12
	Oxalosuccinic acid	(2M-H)-	1.59493	0.014905	379.014	80.6315	15168.6	24193	6845.79	18150.2	20510	12455.9	19319.7	13730.4	20174.7	30867.2	21537	24236.8	25640.7	22701.4
	3-Carboxy-1-hydroxypropylthiamine diphosphate	(M-H20-H)-	1.82163	1e-06	507.042	165.756	3750.69	6832.36	3203.69	3790.77	4257.62	3445.14	3946.1	3860.84	6642.14	7164.67	6690.26	6734.06	6857.49	6905.53
	Isocitric acid	(M-H)-	1.49755	0.00358	191.02	125.987	701405	1.05039e+06	269722	1.14393e+06	690563	706886	917189	480140	1.17226e+06	759806	1.2191e+06	1.05046e+06	1.0097e+06	1.09101e+06
Amino acid	L-Kynurenine	(M+H-2H2O)+	1.28111	0.017907	173.071	238.478	18923.7	24243.3	19417.2	18052.3	19301.5	18818.3	18590	19362.7	25958	21690.7	25081.1	24324.8	23672.8	24732.2
	S-(methyl)glutathione	(M+NH4-H2O)+	2.21749	0.001675	321.115	320.363	3123.06	6925.37	3509.27	2855.29	3004.62	3220.4	2838.52	3310.26	6289.65	7831.98	6654.48	6899	7223.92	6653.19
	N-Acetylmethionine	(M-H)-	2.59346	0.001701	617.318	106.596	46940.3	121738	8291.11	57011.3	75518.6	32657.4	66336.2	41827.4	120234	135097	109883	121764	122332	121117
	D-Pipecolinic acid	(M+H)+	0.682143	0.007841	130.086	304.25	20119.5	13724.4	19873.1	20087.3	20398.2	19979	20213.6	20165.9	16297.8	12433.8	12441.6	13784.3	12851.9	14536.9
Fatty acid	Mevalonic acid	(M+CH3COO)-	0.13505	0.035018	207.087	149.02	10021.1	1353.35	9930.47	10034.3	10098.5	9943.8	10084	10035.6	1369.71	1342.53	1347.82	1265.51	1302.61	1491.93
	Epoxystearic acid	(M+H)+	0.371688	0.005892	297.241	51.2055	14115.8	5246.68	10976.9	15181.5	16189.1	13033.8	15766.6	13547.1	5224.44	5585.01	4930.6	5322.23	5258.72	5159.09
	Pyruvaldehyde	(2M-H)-	1.78447	0.000246	143.035	299.709	10158.6	18127.7	6516.48	12211.6	11747.8	9457.01	11994.5	9024.35	19992.3	17672.2	16718.6	18118.9	17464.5	18799.8
	2,3-Dihydroxy-3-methylbutyric acid	(M-H)-	1.44253	7e-06	133.05	113.692	31827.3	45911.8	24737.1	33930.1	36814.7	29328.8	35431.3	30721.7	46364.1	45040.8	46330.3	45898.4	45811	46025.9
	Linolenic acid	(M-H)-	1.7898	0.047671	277.217	44.19	1.46333e+06	2.61907e+06	840105	1.58276e+06	1.96712e+06	1.21146e+06	1.77497e+06	1.40355e+06	2.76038e+06	2.4027e+06	2.69412e+06	2.61897e+06	2.57187e+06	2.66636e+06
	Glyceric acid	(M-H)-	1.23138	1.2e-05	105.019	322.768	8081.52	9951.43	8710.8	7807.8	7725.97	8351.92	7746.98	8145.67	10639.5	9650.24	9564.54	9862.72	9742.73	10248.8
Vitamins	Anthranilic acid	(M+H)+	1.35614	0.003307	138.055	283.811	318467	431888	319480	308135	327787	313727	317931	323744	450457	447633	397573	431829	425729	438105
	Nicotinamide	(M+H)+	1.57358	0.019304	123.055	355.608	52282.5	82270.5	63698.3	49281.2	43867.9	56477.8	46483.3	53886.3	74939	79405.6	92467	82219.2	84736.3	79856.1
Carbohydrate	2'-Deoxy-D-ribose	M+	0.48284	0.048162	134.059	86.79	209973	101383	204434	209300	216184	206817	212705	210396	104903	105128	94118.1	101460	100336	102353
	D-Mannose	(M+H-2H2O)+	1.71511	0.012897	145.049	258.123	9836.85	16871.3	11473.9	8847.33	9189.32	10254.3	9082.33	10173.9	15429.6	19719.1	15465	16945	17377.6	16291.1
	D-Ribose	(M+CH3COO)-	1.23093	0.001229	209.067	266.565	41753.5	51395.7	43065.9	38855.2	43339.3	40947.6	40997.9	43314.9	55524.8	47081.8	51580.5	51409.1	49925.3	52852.6
	Dihydroxyacetone	(M-H)-	1.51329	3.7e-05	89.0245	300	33773	51108.4	37610.4	30906.3	32802.2	34281.4	31890.4	35147.1	49857	48750.2	54718	51205.7	51501.6	50617.8
	Alpha-D-Glucose	(M-H)-	1.90966	0.185294	179.057	259.763	467167	892131	481685	461098	458717	471344	459945	470211	850992	855601	969800	892196	905844	878353
	D-Fructose	(2M-H)-	1.63246	0.00027	359.119	299.106	5791.69	9454.69	5368.74	6940.73	5065.61	6068.75	5987.01	5319.32	9650.63	8958.54	9754.89	9468.95	9472.4	9422.71
	D-Tagatose	(M-H2O-H)-	1.72436	0.003574	161.045	259.933	36391	62751.2	40251.1	34296.8	34625.2	37241.1	34400.8	37531.2	63729	60802.7	63722	62750.1	62416.4	63087.2
Flavonoids and Isoflavones	Diosmetin	(M+H)+	1.37118	0.016548	301.07	132.903	10014.7	13731.9	10929.1	8167.84	10947	9538.14	9515.76	10990.1	13777	13442.3	13976.4	13652.6	13665.9	13877.2
	Kaempferol	(M-H)-	2.03882	0.033421	285.04	86.964	20757.7	42321.3	20638.4	20510.2	21124.5	20663.4	20897.3	20712.3	42387	42857.7	41719	42348.8	42402.1	42212.8
	Luteolin	(M+Cl)+	0.807082	4e-06	335.04	325.468	110259	88988	113351	105901	111525	109563	108634	112579	87096	84052	95815.8	89024.4	89721	88218.4
	Biochanin A	(M+NH4-H2O+	0.391065	0.001408	284.097	38.7685	5126.74	2004.89	5291.99	4981.84	5106.38	5161.93	5143.9	5074.38	2517.68	1248.22	2248.77	1950.76	1825.94	2237.96
	Tangeretin	(M+H-2H2O)+	1.73265	0.015933	377.217	370.388	26432.6	45798.5	27042.7	23073.4	29181.7	24978.5	26094.3	28225	54755	41504.1	41136.6	45779.4	42727.7	48888.5
Amino acid derivatives	L-Pyroglutamic acid	(M+NH4)+	1.39122	0.000901	147.076	373.616	34736.2	48325.6	34980.2	37113.5	32114.9	36043	34673.8	33491.8	48262.1	49242.2	47472.4	48392.1	48422.4	48162.2
	N-Acetyl-l-leucine	(M+H)+	2.11479	0.005101	191.143	101.67	48977.4	103577	55761	30457.7	60713.6	43075.9	45501.6	58354.8	102241	109135	99355.7	103660	103969	103102
Nucleotides and it's derivatives	Nicotinate ribonucleoside	(M+NH4-H2O)+	1.39494	0.007573	255.097	355.923	27784.4	38757.7	29626.5	26994.9	26732	28339.3	26770.7	28243.3	41350.3	34827.8	40095.1	38805.8	37993.1	39474.3
	S-Methyl-5'-thioadenosine	(M+H)+	1.35313	0.017104	298.097	97.928	19810.6	26806.3	21280	16727.8	21424.1	19066.5	19163.3	21202.2	27409	27954.3	25055.5	26747.4	26678.1	26993.4
	2'-Deoxyinosine	(M+H-2H2O)+	0.743216	0.019261	217.068	191.324	19295	14340.3	19912.6	20229.2	17743.2	20078.4	18896.5	18910	15221.1	12252.9	15547	14296.3	14108.8	14615.9
	Deoxyguanosine	(M-H)-	0.445919	0.001801	266.096	369.86	1092	486.945	1233.25	1033.98	1008.78	1153.43	942.67	1179.91	532.161	449.267	479.405	584.507	459.553	416.774
Hydroxycinnamic derivatives	4-Hydroxycinnamic acid	(M+H-H2O)+	1.50491	0.03569	147.043	156.51	8981.8	13516.8	9354.97	6615.28	10975.2	7899.63	8842.08	10203.7	12146.8	14507.4	13896.1	13609.4	13926.2	13014.8
	trans-3-Coumaric acid	(M+H-H2O)+	1.54096	0.000435	147.043	156.51	17531.3	27015.1	18457.7	16251.1	17885	17343.3	17072	18178.6	26878.7	28102.5	26064	26926.3	26982.3	27136.5
	p-Coumaryl alcohol	(M+H-H2O)+	1.59293	0.003867	147.044	175.935	5411.7	8620.47	5870.13	4351.17	6013.81	5170.6	5134.84	5929.66	8521.44	8663.73	8676.25	8646.14	8730.29	8484.99
	Myristic acid	(M-H)-	0.417961	0.00449	115.053	101.37	87489.4	36567.2	53085.3	96979	112404	74971.5	104680	82816.6	36443.7	39480.6	33777.2	36553.3	36681.1	36467.2
	Vanillic acid	(M-H)-	0.708808	4e-06	167.035	337.578	21199.8	15026.6	21793.4	20151.2	21654.8	20924.1	20960.6	21714.7	15465.5	13381.5	16232.8	15070.7	14890.7	15118.5
Carbohydrate derivatives	D-Arabinono-1,4-lactone	(M-H)-	0.618932	0.037183	147.03	121.181	95978.1	59403.9	88848.9	89838.7	109247	89351.5	99642.6	98940.2	64831.4	65786.5	47593.9	59401.6	57633.7	61176.4
	Peonidin 3-galactoside	M+	1.48317	0.027505	463.123	133.051	56996	84534.5	64760.2	41983.9	64243.7	53346.4	53102.9	64538.5	85287	84899.5	83417.2	84489.1	84349.9	84764.6
	D-Glucose 1-phosphate	(M+CH3OH+H)+	1.45949	0.007148	293.063	319.715	245853	358820	271916	237485	228157	254760	232739	250059	351038	359181	366240	358884	361475	356101
Other	L-Threonate	(M-H)-	2.18612	2e-06	135.03	327.169	86675.5	189483	103243	81568.3	75215.4	92463.1	78453.9	89109.6	217504	178573	172373	189442	180062	198946
	3,4-Dihydrocoumarin	(2M-H)-	2.5208	0.019128	304.027	189.827	4981.38	12557.1	9899.67	2496.98	2547.5	6290.71	2457.27	6196.17	12282.3	12388.3	13000.7	12482.9	12574.4	12613.9
