# Supplementary material for: Metabolomics Analysis in Different Development Stages on SP0 Generation of Rice Seeds After Spaceflight
Source: Front Plant Sci. 2021 Jun 30;12:700267. doi: 10.3389/fpls.2021.700267 (PMC8278407; doi:10.3389/fpls.2021.700267)
Supplement: Supplementary file 4 [file Table_4.XLSX]

## Sheet: TLP DN6 DEMs
Table S4. The relative content of metabolites in leaves of TLP-DN6.
Category	Compounds	adduct	FC (TLP-SP6/TLP-CK6)	P-value	m/z	rt(s)	Average (TLP-CK6)	Average (TLP-SP6)	TLP-CK6-1	TLP-CK6-2	TLP-CK6-3	TLP-CK6-4	TLP-CK6-5	TLP-CK6-6	TLP-SP1-1	TLP-SP1-2	TLP-SP1-3	TLP-SP1-4	TLP-SP1-5	TLP-SP1-6
Lipid	1-Palmitoyl-2-hydroxy-sn-glycero-3-phosphoethanolamine	(M-H)-	3.9	1e-06	452.277	199.55	6919.38	26989.8	7252.41	6200.64	7305.1	6739.33	6811.06	7207.75	26217.3	27376	27376	26763	27305.2	26901.3
	1-Palmitoyl-sn-glycero-3-phosphocholine	(M+H)+	4.86	5e-06	496.339	193.603	29591.6	143938	30602.7	28894.1	29278.1	29784.1	29069.8	29921.1	135199	152287	144328	143673	148285	139857
	1-Stearoyl-2-hydroxy-sn-glycero-3-phosphocholine	(M+H)+	4.47	0.000102	524.369	189.804	2764.78	12362	3250.72	2693.12	2350.48	2872.99	2556.56	2864.78	11977.7	12747.5	12360.7	12317.7	12463	12305.2
	1,2-dioleoyl-sn-glycero-3-phosphatidylcholine	(M+H)+	14.07	0.000955	786.598	143.7	4554.32	64071.3	4456.39	3211.9	4994.68	3921.71	4134.04	4607.22	66733.9	72859.3	62620.6	69810.8	67759	64644
	Limonene-1,2-epoxide	(M+CH3COO+2H)+	0.53	0.000326	213.149	153.093	404393	215353	220908	178793	193479	199756	186171	207253	394186	375833	356040	385068	365998	374993
	PC (16:0/16:0)	(M+Na)+	17.67	3.3e-05	756.553	145.636	54376.3	960976	94244.9	78679.2	145205	86415.4	112012	119701	868234	873580	1.14111e+06	870953	1.00727e+06	1.0047e+06
	Phytosphingosine	(M+H)+	0.06	1.6e-05	318.3	148.86	156402	9208.88	167948	149263	151996	158589	150556	160062	9336.21	8427.93	9862.5	8901.64	9177.3	9547.71
	Sphinganine	(M+H)+	0.16	0.00705	302.305	129.016	40161.6	6411.59	39513.3	40437.1	40534.5	40008.6	40463.3	40012.9	6836.17	6242	6156.6	6497.82	6113.92	6623.02
	Triethanolamine	(M+H)+	0.28	3.6e-05	150.112	153.787	32544.2	9210.13	34522.7	31869.6	31240.3	33156.6	31487.3	32988.7	8342.34	10116.8	9171.28	9322.47	9652.92	8655.01
Organic acid	4-Guanidinobutyric acid	(M+H)+	0.25	2e-06	146.092	352.382	108252	27169	108078	106771	109907	107474	108391	108892	25758.6	27617.7	28130.6	26616.1	27835.1	27055.7
	Phthalic acid	(M+Na)+	0.16	0.001083	184.063	148.378	5329.52	844.62	23836.6	24278	19673.9	24097.6	22055.4	21635.6	723.787	439.733	570.342	588.84	555.475	589.546
	cis-Aconitate	(M-H)-	0.2	0.000588	173.009	439.156	56207.6	11297.2	50546.4	64470.4	53605.9	57471.9	58998.6	52152.3	14549.2	9671.24	9671.24	12025.5	9763.09	12103.1
	Dodecanedioic aicd	(M-H)-	0.15	7e-05	195.138	153.069	49677.1	7369.88	53206.1	46726.6	49098.6	50033.8	47822.4	51175	103958	97018.1	98333.9	100543	97686.3	101080
	Taurocholic acid	(M-H)-	8.47	0.001473	515.32	106.035	8790.82	74491.8	4385.85	10379.4	11607.2	7323.77	11043	8005.72	61437.3	94997.1	67040.9	78174.1	81068	64233.3
	γ-aminobutyric acid	(M+H-H2O)+	0.89	0.001274	86.0599	367.95	60016.8	53184.6	57791.7	62176.8	60081.7	60049.4	61031.8	58969.1	53394.5	52466	53693.4	52953.3	53164	53436.7
	3-Dehydroshikimic acid	(M-H)-	3.83	0.000121	171.03	288.448	64195.4	245872	66889.7	60779.4	64917.1	63748.9	62906.3	65931	269891	233863	233863	251855	233836	251925
	alpha-ketoglutarate	(M-H)-	3.24	0.001361	145.014	367.298	20571.3	66631.7	22997	18674.2	20042.6	20788	19442	21483.8	80871.5	59511.8	59511.8	70125.8	59480.8	70288.5
	Citraconic acid	(M-H)-	0.18	0.000414	129.02	439.156	63176.6	11144.3	58568.7	71784.9	59176.3	65185.4	65425.7	58918.7	15479.2	8976.89	8976.89	12283.9	9016.38	12132.7
	L-Malic acid	(M-H)-	2.04	0.004324	133.015	404.414	294107	598867	226829	346860	308633	286760	327824	267737	699186	548708	548708	623999	548690	623912
	Maleamic acid	(M-H)-	0.04	1.4e-05	114.02	374.396	20935.5	830.223	20754.6	19681.2	22370.8	20148.4	20927.5	21730.7	1078.1	706.286	706.286	930.928	719.202	840.538
	Maleic acid	(M-H)-	1.74	0.009955	115.004	404.217	93786.8	163486	79076.6	105928	96355.6	92415.2	101199	87746.2	195929	147265	147265	171504	147267	171689
	Methylmalonic acid	(M-H)-	0.79	0.010347	117.019	118.056	43488.4	34348.4	42481.2	42202.7	45781.4	42290.4	43999.8	44174.9	34343.7	34350.8	34350.8	34315.4	34344.5	34385.3
	Succinate	(M-H)-	1.98	0.001806	117.02	385.355	40675.7	80590	44482.2	37863.1	39681.7	41115.6	38856.6	42054.9	91457	75156.4	75156.4	83249.4	75230.2	83290.2
	Fumaric acid	(M+H)+	1.62	7e-06	115.254	53.538	4847.47	7857.71	2556.45	6242.55	5743.42	4412.41	5956.86	4173.15	10148.4	6712.34	6712.34	8362.99	6628.7	8581.43
	Pyruvic acid	(M+NH4-H2O)+	1.74	0.000564	88.0404	400.459	1128.11	1961.15	6510.04	5601.34	5672.94	6148.45	5701.36	5934.52	1734.31	1712.41	2436.73	1697.47	1983.35	2202.63
	Citric acid	(M+Na-2H)-	1.82	5e-05	213.001	479.675	749.598	1363.03	579.566	759.315	909.914	731.87	821.268	695.657	768.927	360.075	360.075	497.408	396.736	594.934
Amino acid	1-Aminocyclopropanecarboxylic acid	(M+H)+	0.45	0.012615	102.054	351.297	5961.82	2698.49	4463.03	8686.44	4735.99	6673.04	6662.18	4550.25	2228.14	2123.56	3743.76	2138.69	2997.22	2959.54
	D-Pipecolinic acid	(M+H)+	0.56	2.5e-05	130.086	304.25	61866.8	34597.8	59444.4	62865.1	63290.9	61077.1	63087.7	61435.7	32221	31664.2	39908.3	32042.2	35862.5	35888.8
	D-Proline	(M+H)+	0.76	0.003137	116.07	305.744	24469.8	18549.1	22756.1	27635.2	23018	25218.2	25330.1	22861.1	17246.1	21326.3	17074.9	19332.7	19158.2	17156.3
	L-Aspartate	(M+H)+	0.36	0.000119	134.044	399.906	13055.5	4748.77	11460.4	13551.2	14155	12572.6	13882.3	12711.7	4453.28	4577.62	5215.41	4429.62	4963.49	4853.2
	L-Carnitine	(M+H)+	0.13	7e-06	162.112	349.716	28159.6	3559.69	29159.5	28544.6	26774.8	28816.5	27629.3	28033.1	3904.31	4043.49	2731.27	3898.98	3354.73	3425.37
	L-Glutamine	(M+Na)+	0.15	9e-06	169.058	374.312	72104.8	10850.6	68100.4	72021	76192.8	69975.5	74098.6	72240.1	11206.1	10194.3	11151.3	10742.2	10759	11050.5
	L-Histidine	(M+H)+	0.54	0.014536	156.076	466.2	12072.8	6510.78	13645.3	11884.7	10688.3	12865.8	11292.2	12060.3	7155.28	6652.69	5724.37	6915.89	6288.22	6328.23
	L-Isoleucine	(M+H)+	0.44	0.000107	132.101	272.036	24603	10720.5	25330.4	25672	22806.7	25497.3	24307.3	24004.5	9054.88	10647.9	12458.8	9854.05	11570.3	10737.2
	L-Phenylalanine	(M+H)+	0.39	3e-06	166.086	254.279	43321.9	16736.1	42870.4	43748.3	43347	43331.4	43633.7	43000.5	16414.3	17118.5	16675.6	16760.1	16938	16510.1
	L-Tryptophan	(M+H)+	0.29	5e-05	205.096	254.929	10107.7	2908.73	9469.96	10471.4	10381.7	9976.72	10358.1	9988.18	1388.67	3621.63	3715.9	2414.7	3588.84	2722.66
	L-Leucine	(M-H)-	0.21	9.6e-05	114.091	155.161	147639	30823.5	160236	130231	152451	145284	141439	156195	32512.9	30537	29420.5	31455.9	29916.5	31098
	DL-homocysteine	(M+CH3OH+H)+	1.52	0.019181	168.065	45.963	19103	28981.2	20441.1	17872.7	18995.1	19181.1	18378.6	19749.2	27817.6	28943.9	30182.1	28291.6	29542.6	29109.3
	L-Kynurenine	(M+H-2H2O)+	0.06	0.000967	173.071	238.478	102276	6309.81	98182.6	96062.7	112582	97054.2	104383	105390	6143.4	6713.87	6072.15	6528.12	6338.43	6062.88
	L-Asparagine	(M-H)-	0.02	1e-05	131.046	374.432	107402	2214.75	107296	100942	113968	104209	107521	110476	1632.14	2506.05	2506.05	2032.53	2408.22	2203.49
	L-Valine	(M-H)-	0.35	0.000292	116.071	297.908	34343.7	12061.9	34855.8	34039.5	34135.9	34489.1	34131.8	34410.2	13657.4	11264.2	11264.2	12426.4	11175.7	12583.7
Fatty acid	Docosahexaenoic acid	M+	0.15	0.000966	328.248	69.083	505874	76528.4	61611.3	63524.8	72486	62568.5	67922.3	67131.3	72716.8	78970.4	77898	75846.5	78466.1	75272.7
	16-Hydroxypalmitic acid	(M+Na)+	0.4	0.000124	295.226	150.071	126017	49809.3	28925.4	23724.1	25401.7	26364.4	24542.2	27144.5	49092.1	51591.4	48744.3	50349.7	50126.3	48951.8
	Palmitoleic acid	(M+Na)+	0.26	2.6e-05	277.215	150.212	115419	30185.6	16546.5	14794.2	14915.9	15579	14857.7	15820	29377.7	29616.3	31562.9	29429.6	30594.5	30532.8
	13-HPODE	(M+H-H2O)+	0.23	0.000331	295.226	52.441	118179	27339	19862.6	17910.8	16764.1	18895.1	17333	18309.5	26798.7	28109.9	27108.5	27367.4	27611.5	27038.2
	2,3-Dihydroxy-3-methylbutyric acid	(M-H)-	21.47	2.3e-05	133.05	113.692	6805.15	146136	5789.19	5292.92	9333.34	5598.07	7327.27	7490.12	160245	139081	139081	149655	139008	149743
	Linolenic acid	(M-H)-	4.25	8.8e-05	277.217	44.19	817056	3.47074e+06	820370	841116	789682	830781	815331	805056	3.84756e+06	3.28233e+06	3.28233e+06	3.56488e+06	3.28236e+06	3.56498e+06
	Glyceric acid	(M-H)-	4.51	0.000135	105.019	322.768	2171.25	9794.71	2075.06	2130.52	2308.16	2139.02	2190.99	2183.73	10783	9300.55	9300.55	10137.1	9308.32	9938.67
	Stearidonic Acid	(M+H)+	1.84	0.002782	277.216	59.701	177374	326375	192434	194344	145343	193304	169752	169066	294980	362963	321183	328975	342053	308098
Vitamins	Anthranilic acid	(M+H)+	0.26	6e-06	138.055	283.811	1.22349e+06	323838	1.2127e+06	1.23502e+06	1.22275e+06	1.22383e+06	1.22885e+06	1.21779e+06	301097	338271	332145	319635	335246	316632
	Nicotinamide	(M+H)+	0.67	0.00312	123.055	355.608	72657.4	48936.4	65806.1	64215.4	87950.8	65062	76142.8	76767.5	57947.9	36567.2	52294	47194.8	44415.8	55198.5
	Nicotinate	(M+H)+	0.22	0.000127	124.039	320.651	40926.6	9029.73	41366.9	38490.7	42922.2	40013.6	40706.2	42060.1	8815.87	9217.96	9055.37	9024	9145.53	8919.66
	Pyridoxal	(M+H)+	1.3	0.016475	168.065	118.426	16624	21563.3	19541.5	16680.7	17649.9	18202.6	17257.6	18412	24574.5	20916.2	18199.3	22696.7	19586.6	21406.7
	Pyridoxine	(M+H)+	0.22	0.005709	170.081	106.045	38754.1	8558.55	40897.5	36751	38613.8	38767.2	37768.2	39726.8	8210.23	9008.19	8457.22	8528.21	8640.8	8506.63
	Biotin	(M+H-2H2O)+	0.24	0.048538	209.08	114.189	23958.1	5656.03	29605.7	11861.7	30406.8	20743.7	21218.4	29912	5267.76	6025.42	5674.91	5688.95	5874.17	5404.97
	Pantothenate	(M+H)+	0.4	0.000452	220.117	269.931	5504.66	2182.53	5120.42	5906.19	5487.37	5433.6	5662.95	5417.42	2029.26	2257.78	2260.55	2196.65	2208.75	2142.19
Carbohydrate	D-Mannose	(M+H-2H2O)+	0.68	0.01278	145.049	258.123	28948.3	19679.9	32787.3	28524.1	25533.4	30743.6	27064.8	29036.4	18399.4	22137.7	18502.7	20356.7	20404.3	18278.9
	L-Sorbose	(M-H)-	2.08	2.3e-05	179.056	162.794	7121.66	14801.2	6769.62	6847.61	7747.74	6788.04	7354.68	7222.25	15530	14436.8	14436.8	15063.5	14433	14907.1
	Raffinose	(M+NH4)+	0.66	0.000584	522.201	440.851	12327.6	8189.94	13292.6	11692.8	11997.5	12531.2	11849.4	12602.3	6987.68	8491.27	9090.88	7774.94	8836.61	7958.28
	Sucrose	(M+NH4)+	1.5	0.040533	360.15	360.791	534116	802045	546372	533424	522552	539974	528019	534355	806248	821088	778800	813685	799970	792481
	Alpha-D-Glucose	(M-H)-	0.58	0.000124	179.057	259.763	2.19211e+06	1.27128e+06	2.16963e+06	2.13167e+06	2.27501e+06	2.15068e+06	2.20343e+06	2.2222e+06	1.36523e+06	1.22431e+06	1.22431e+06	1.29483e+06	1.2243e+06	1.29471e+06
	D-Fructose	(2M-H)-	0.42	0.004934	359.119	299.106	43977.8	18399.1	43580.8	41653.5	46698.9	42524.1	44093	45316.1	11169.6	22013.9	22013.9	16572.1	21927.4	16697.9
	D-Galactarate	(M-H2O-H)-	7.17	0.000319	191.02	93.325	111413	798902	100140	109930	124170	104937	117059	112244	908041	744332	744332	826116	744401	826189
	D-Tagatose	(M-H2O-H)-	0.61	0.000183	161.045	259.933	135267	82231.2	130617	134670	140514	132572	137630	135599	86823.3	79935.1	79935.1	83383.2	79883.6	83426.7
	Dihydroxyacetone	(M-H)-	0.64	0.002247	89.0245	300	120468	76649.4	115222	124216	121967	119800	123139	118466	87315	71316.7	71316.7	79260.7	71375.2	79312.5
Flavonoids and Isoflavones	Malvidin 3-O-glucoside cation	M+	0.37	0.006407	493.133	195.81	45610.8	16761.1	45237.9	46248.8	45345.5	45668.2	45754.3	45409.9	53641.8	58219.1	56422.4	55846.3	57320.5	55116.4
	Tangeretin	(M+H-2H2O)+	8.69	0.0001	337.11	370.388	3361.01	29215.8	23054.7	20576.4	20452	21726.5	20503.1	21853.4	8687.92	9554.3	9405.1	9115.97	9534.99	8996.37
	Galactinol	(M+CH3COO)-	1.34	0.000714	401.13	362.371	646363	864510	663168	605718	670202	634392	637943	666752	883836	854847	854847	869367	854785	869377
	Kaempferol	(M-H)-	1.4	0.000421	285.04	86.964	21386.6	29942.1	15822	31672.6	16665.3	23784.4	24112.7	16262.8	31915.9	28955.2	28955.2	30376.2	28873.5	30576.5
	Luteolin	(M+Cl)+	5.04	0.000513	335.04	325.468	10658.8	53675.1	10387.4	10157.5	11431.6	10347.4	10858.7	10770.4	63915.5	48555	48555	56246.7	48552.8	56225.9
Amino acid derivatives	6-Aminocaproic acid	(M+H-H2O)+	0.24	5e-05	114.091	45.0765	55904.3	13234.5	58982.5	57274.2	51456.2	58177.1	54424.9	55110.9	14296.8	11855.7	13551.1	13086.2	12635.7	13981.8
	L-Pyroglutamic acid	(M+NH4)+	0.12	2e-05	147.076	373.616	402863	49195.5	388787	406492	413311	397675	409866	401049	39112.3	36644.2	40830	37861	38697.7	40027.8
	N-alpha-Acetyl-L-arginine	(M-H)-	0.35	1e-05	215.114	366.779	1623.61	567.028	539.141	664.063	667.633	540.563	671.026	659.248	524.412	588.336	588.336	603.247	638.122	459.716
	N-Glycyl-L-leucine	(M+H)+	3.77	0.001974	189.127	143.336	1492.6	5632.21	6529.27	6098.76	6449.76	6255.36	6263.38	6559.04	5546.11	5694.03	5656.49	5660.94	5739.21	5496.47
	N-Acetyl-l-leucine	(M+H)+	1.87	0.032891	191.143	101.67	32971.5	61624.9	82209.2	79935.9	80769.4	81006.5	80399.2	81508.9	62965.1	60386.2	56523.4	61632.5	58407.7	59834.5
	N-Acetylaspartate	(M+NH4)+	0.24	0.007078	193.085	44.423	11738.5	2765.77	11709.2	12653.3	10853.1	12163.4	11747.8	11304.3	3298.22	2909.86	2089.24	3018.34	2441.53	2837.44
	N-Acetylmethionine	(M-H)-	20.06	0.001638	617.318	106.596	3477.55	69757.8	3826.97	3044.58	3561.11	3411.98	3344.89	3675.78	91318.9	58977.3	58977.3	75240.1	58917.4	75116
	S-(methyl)glutathione	(M+NH4-H2O)+	3.16	0.000561	321.115	320.363	816.272	2576.71	6992.03	5210.35	5746.43	6125.76	5435.53	6387.53	712.553	588.181	629.411	614.735	541.18	774.23
Nucleotides and it's derivatives	2-Hydroxyadenine	(M+H)+	0.17	0.000166	152.056	224.1	11332.3	1900.73	11369.4	12408.2	10219.4	11833	11254.2	10909.7	1978.66	2077.05	1646.48	2107.87	1897.17	1697.15
	Adenine	(M+H)+	0.77	0.016262	136.062	167.683	448832	344403	241619	294597	310281	268083	302440	275973	370069	335057	358083	352477	346582	364150
	Adenosine	(M-H)-	0.66	0.023435	266.089	168.17	88495.6	58576.2	39779.6	37339.4	42367.8	38589.8	39760.3	41136.7	70832.1	57448.2	57448.2	64228.4	57370.2	64130
	Cytosine	(M+H)+	0.29	5.7e-05	112.05	317.769	2716.87	777.185	2688.37	2606.41	2855.84	2589.54	2670.76	2890.32	892.641	748.57	690.344	874.958	656.394	800.203
	Deoxyadenosine	(M+H)+	0.12	2e-06	252.108	141.223	19375.8	2285.46	19190.3	18218.2	19718.8	18687.3	19006.8	19433.2	4537	4195.88	4123.49	4291.98	4132.22	4432.17
	2'-Deoxyinosine	(M+H-2H2O)+	0.76	0.00027	217.068	191.324	20876.5	15914.9	23759.2	19046.8	19823.7	21436.8	19461.4	21731.4	15552.7	14209.7	17982.4	14885.9	16173.5	16685.4
	5'-Deoxy-5'-(methylthio)adenosine	M+H-H2O	0.05	5.4e-05	280.092	382.33	45259.3	2472.31	43432.6	42922.9	49422.4	43147.4	46115.4	46515.1	2294.85	2106.27	3015.8	2103.77	2487.56	2825.59
	Uridine 5'-monophosphate	(M+H-H2O)+	0.12	0.003232	307.032	277.196	12770.7	1485.18	8781.56	8652.2	8478.4	8621.85	8649.98	8640.32	2487.73	2477.71	2490.1	2434.63	2566.69	2454.21
	2'-Deoxyinosine-5'-monophosphate	(M+H-H2O)+	0.53	0.010583	315.049	129.669	64100.7	34206.5	34091.3	34291.5	33919.3	34093.1	34058.7	34150.2	36030.1	33306.5	33283	34635.8	33285.3	34698.6
	Guanosine 5'-monophosphate	(M+NH4-H2O)+	1.68	0.035551	363.09	258.615	35371.7	59473.4	31577.6	40652.6	33884.9	36103.5	37242.3	32769.4	52662.6	61400.9	64356.8	57097.7	62868.6	58453.9
	Deoxyguanosine	(M-H)-	25.2	0.000335	266.096	369.86	576.86	14535.6	1718.12	1586.89	1725.57	1740.84	1731.13	1558.61	1465.66	1220.58	1220.58	1278.07	1243.31	1385.44
Hydroxycinnamon derivatives	3-Hydroxy-4-methoxycinnamic acid	(M+H)+	0.54	3.6e-05	195.087	125.83	16497.2	8975.09	17200.5	15478	16813.1	16421.6	16074.9	16995.1	9335.26	8929.91	8660.09	9043.56	8710.18	9171.53
	3,5-Dimethoxy-4-hydroxycinnamic acid	(M+H-H2O)+	4.32	0.029795	207.065	125.346	7376.03	31843.4	14696	3628.58	3803.52	9222.17	3797.95	9107.96	33181.5	29949.4	32399.2	31603.9	31271	32655.2
	trans-3-Coumaric acid	(M+H-H2O)+	0.13	0.013913	147.044	175.935	19973.9	2669.44	16710	27591.9	15619.8	22104.4	21689.6	16127.7	2700.21	2692.92	2615.19	2718.31	2574.88	2715.13
	Coniferin	(M-H)-	2.52	0.00268	341.122	138.4	1461.36	3676.42	1421.39	1075.71	1486.98	1251.61	1279.06	1453.41	1551.91	738.67	738.67	1203.53	826.005	999.718
	4-Hydroxycinnamic acid	(M+H-H2O)+	0.17	0.000518	147.043	156.51	8952.14	1486.69	9343.48	8347.19	9165.76	8876.83	8804.96	9174.64	1487.72	1474.68	1497.68	1388.22	1427.15	1644.72
	Ferulic acid	(M-H)-	0.1	0.001467	193.051	168.329	194157	19391.7	161788	183590	237094	172773	210288	199411	22519.5	17827.8	17827.8	20137	17855	20183
Carbohydrate derivatives	D-Glucose 1-phosphate	(M+CH3OH+H)+	1.78	0.000224	293.063	319.715	271830	484353	280592	274718	260180	277589	267504	270397	471094	515524	466439	493308	490989	468761
	Arabinono-1,4-lactone	(M-H)-	0.76	0.046133	147.03	121.181	58767.4	44394.8	58789.6	56600.4	60912.3	57638.2	58665.7	59998.5	42857	54663.6	54663.6	48799.6	54630	48754.7
Alkaloids	Norharmane	(M+H)+	1.2	0.023263	169.073	46.4245	9499.77	11404.1	10040.1	9116.86	9342.39	9609.35	9312.84	9577.13	10458.7	12173.5	11580	11305.5	11894.9	11011.8
	Indole 3-acetic acid (IAA)	(M+H-H2O)+	0.18	0.001172	158.059	53.958	13933.2	2504.23	15195.7	11483.3	15120.5	13309.1	13228.4	15262	2464.98	2823.05	2224.65	2615.72	2575.49	2321.47
Other	1,3,5-Benzenetriol	(M+H)+	1.44	0.000237	127.038	258.36	14408.4	20734.7	12375.9	10558	14291.3	11521.3	12487.1	13216.8	10791.5	9941.77	8470.96	10406.6	9196.87	9600.74
	N-Methylanthranilic Acid	(M+H)+	0.37	0.044293	152.07	106.746	20110.8	7368.56	22060.2	18928.3	19344	20583.4	19178.5	20570.6	7254.58	5324.62	9526.48	6323.02	7518.79	8263.87
	9(S)-HOTrE	(M-H)-	1.46	5.4e-05	293.212	58.801	1.10474e+06	1.61571e+06	1.08743e+06	1.08464e+06	1.14216e+06	1.08607e+06	1.11336e+06	1.1148e+06	1.62271e+06	1.61221e+06	1.61221e+06	1.61747e+06	1.61221e+06	1.61744e+06
	APIIN	(M-H)-	0.34	4e-05	563.141	323.462	299453	102242	289093	299260	310005	294270	304555	299533	119676	93525.8	93525.8	106577	93536.7	106613
	L-Lactate	(M+Na-2H)-	0.78	0.081908	111.009	123.299	76627.4	59668.6	65403.4	66524.4	77954.4	65971.6	72311.8	71598.9	60065.1	59470.4	59470.4	59837.1	59485.4	59683.4
