# Supplementary material for: Metabolomics Analysis in Different Development Stages on SP0 Generation of Rice Seeds After Spaceflight
Source: Front Plant Sci. 2021 Jun 30;12:700267. doi: 10.3389/fpls.2021.700267 (PMC8278407; doi:10.3389/fpls.2021.700267)
Supplement: Supplementary file 5 [file Table_5.XLSX]

## Sheet: TS DN6 DEMs
Table S5. The relative content of metabolites in leaves of TS-DN6
Category	Compounds	adduct	FC (TS-SP6/TS-CK)	p-value	m/z	rt(s)	Average(TS-CK6)	Average(TS-SP6)	TS-CK6-1	TS-CK6-2	TS-CK6-3	TS-CK6-4	TS-CK6-5	TS-CK6-6	TS-SP6-1	TS-SP6-2	TS-SP6-3	TS-SP6-4	TS-SP6-5	TS-SP6-6
Lipid	1-Palmitoyl-2-oleoyl-phosphatidylglycerol	(M-H)-	3.31	0.006029	747.52	74.39	119434	395018	125912	122106	110284	124069	116144	118088	409614	383728	391711	396736	387671	400647
	Limonene-1,2-epoxide	(M+CH3COO+2H)+	2.24	0.000209	213.15	153.09	99531.5	223216	101452	91218.4	105924	96334.4	98531.6	103729	213442	240269	215937	226868	228100	214681
	Phytosphingosine	(M+H)+	0.26	9.5e-05	318.3	148.86	33920.2	8695.98	33874.5	31202.4	36683.5	32591.5	34031.5	35137.5	8238.52	8827.71	9021.71	8506.42	8832.28	8749.24
Organic acid	4-Guanidinobutyric acid	(M+H)+	5.63	8e-05	146.09	352.38	37192.4	209255	35551	34011.9	42014.3	34807	37958.5	38811.7	219808	188933	219024	204428	204012	219324
	cis-Aconitate	(M-H)-	0.28	5e-06	173.01	439.16	88278.1	24807.8	88853.4	85212.9	90767.9	87112.6	88058.4	89663.2	23271.1	25688.1	25464.2	24533.3	25606.1	24284
	γ-aminobutyric acid	(M+H-H2O)+	1.95	8.9e-05	86.06	367.95	25397.4	49420.7	24751.1	24457	26984.2	24533	25743.2	25916.2	47152	51543.3	49566.7	49350.8	50516.6	48394.6
	3-Dehydroshikimic acid	(M-H)-	0.24	5.6e-05	171.03	288.45	91760.7	21660.1	88617.4	95547.2	91117.4	92080.5	93343.9	89857.7	21432.3	19110	24437.9	20269.3	21738.8	22972.2
	L-Malic acid	(M-H)-	0.52	0.006197	133.01	404.41	790486	412143	774785	789144	807529	781889	798342	791227	407293	404564	424571	405920	414623	415885
	Maleamic acid	(M-H)-	56.49	2.3e-05	114.02	374.4	542.534	30648.6	489.623	567.229	570.75	590.458	478.353	558.791	27993.4	32226.7	31725.7	30130.1	31930.3	29885.4
	Maleic acid	(M-H)-	0.46	0.00704	115	404.22	262404	119829	258042	267496	261674	262720	264493	259998	119099	119076	121313	119033	120169	120285
	Succinate	(M-H)-	0.29	0.00155	117.02	385.36	137809	40271.9	130512	142793	140123	136741	141531	135157	39575.5	40145.6	41094.5	39809.9	40657.1	40348.6
	Fumaric acid	(M+H)+	8.99	6.8e-05	115	460.53	2198.15	19752.1	2045.5	2520.09	2028.87	2284.63	2299.89	2009.95	20021.2	20004.4	19230.9	20002.1	19602.9	19651.4
	Pyruvic acid	(M+NH4-H2O)+	0.67	0.000564	88.04	400.46	5493.2	3704.86	5359.61	5501.77	5618.21	5490.38	5512.18	5477.03	3982.54	3562.7	3569.32	3836.85	3501.14	3776.58
	Kynurenic acid	(M-H)-	0.08	0.000309	188.04	183.52	19440.7	1516.41	18993.6	19935.9	19392.6	19551.9	19694.7	19075.5	1486.63	1537.84	1524.76	1507.97	1499.39	1541.87
	Malonic acid	(M-H)-	0.18	0.007814	103	260.19	25414.9	4459.53	25886.9	27288.9	23068.9	26651.7	25205.7	24387.3	4689.94	4292.62	4396.05	4511.75	4332.52	4534.34
	Argininosuccinate	(M+H)+	0.3	0.000513	291.13	464.77	7905.98	2396.74	11463.9	11020.4	1233.59	11292.1	6198.19	6227.68	2302.53	1514.25	3373.46	1954.21	2358.2	2877.82
	Chlorogenic acid	(M-H)-	0.26	0.002413	353.08	169.38	2454.77	645.283	2300.02	2219.68	2844.62	2266.27	2451.6	2646.45	613.01	717.794	605.045	685.804	578.852	671.193
	Oxalosuccinic acid	(2M-H)-	0.06	0.009215	379.01	80.63	39529.5	2438.14	30313.1	33090.8	55184.6	31695.5	44043.4	42849.5	2342.45	2607.77	2364.21	2545.66	2475.81	2292.95
	Citric acid	(M+Na-2H)-	0.46	5e-05	213	479.67	3358.57	1551.86	3627.54	3085.97	3362.21	3280.09	3234.16	3561.45	1672.93	1414.08	1568.56	1589.88	1397.16	1668.53
Amino acid	D-Pipecolinic acid	(M+H)+	0.18	0.000186	130.09	304.25	33580.6	5961.24	30205.4	37119.6	33416.9	33651	35361.3	31729.7	6053.43	5316.04	6514.26	5671.53	5910.54	6301.66
	L-Aspartate	(M+H)+	8.9	0.043184	134.04	399.91	1698.39	15114	8531.47	7049.16	8296.26	7719.4	7599.22	8558.26	13463.2	14264.4	14418.9	13947.1	14285.8	13913.6
	L-Glutamine	(M+Na)+	1.77	0.008679	169.06	374.31	7958.96	14048.8	4872.6	4318.38	5017.54	4555.92	4610.16	5042.44	18050.6	17873.8	19820.8	17946.7	18947.1	18851.4
	L-Histidine	(M+H)+	3.92	0.002292	156.08	466.2	4736.17	18581.7	11092.2	11931.7	12036	11512.6	11963.1	11584.2	17888.9	18797.6	19164.7	18386.2	19042.8	18422.2
	L-Isoleucine	(M+H)+	1.59	0.000137	132.1	272.04	11686.6	18617.1	20322.3	19820.8	23471.4	20031.4	21579	22004.1	37807.1	36119.8	39471.1	36914.3	37856.5	38627.1
	L-Phenylalanine	(M+H)+	1.78	0.000377	166.09	254.28	21204.8	37799.3	1959.32	2401.13	2405.67	2142.53	2327.16	2296.44	5187.94	4676.32	4806.96	4846.37	4723.35	5101.5
	L-Tryptophan	(M+H)+	2.17	0.000223	205.1	254.93	2255.38	4890.41	889.408	894.481	986.611	868.116	892.966	1009.42	179271	179470	179053	179425	179255	179114
	L-Asparagine	(M-H)-	194.11	6.2e-05	131.05	374.43	923.5	179265	39354.8	40032.6	42304	39711.2	41248.6	40731.6	78817.2	73944.6	77751.7	76413.4	75811.5	78288.6
	4-Aminobutyric acid	(M+H)+	1.89	0.000283	104.07	367.93	40563.8	76837.8	29645.9	19991.9	23704.6	24831.9	21825.3	26685.2	105632	90617.1	93149.5	98048.9	91935.5	99414.1
	L-Arginine	(M+H)+	3.95	0.000186	175.12	511.74	24447.5	96466.2	1347.44	1331.67	1254.91	1388.3	1382.48	1163.24	9409.11	8127.65	8912.88	8673.06	8581.21	9195.38
	L-Lysine	(M+H)+	6.72	3.6e-05	147.11	354.72	1311.34	8816.55	19118.5	18195.9	20394.2	18664.9	19352.3	19691.4	3209.55	3667.11	1066.43	3497.63	2406.64	2038.82
	2-Aminoadipic acid	(M+NH4-H2O)+	0.14	0.001853	161.09	66.25	19236.2	2647.7	1615.1	1559.99	1620.08	1588.53	1537.78	1668.87	15185	14960	15197.2	15122.8	15005.6	15213.7
	D-Glucono-1,5-lactone	(M-H)-	0.23	0.001249	178.07	94.55	25218.1	5788.6	22853	24032.8	28768.6	23504.4	26463.5	25686.5	8538.81	3114.94	5712.07	5869.05	4408.65	7088.12
	L-Valine	(M-H)-	1.45	0.000929	116.07	297.91	13397.9	19409.2	9930.25	12461.8	17801.7	11136.6	15068.9	13988.3	18443.2	18705.7	21078.8	18527.9	19890.6	19809.2
Fatty acid	Palmitoleic acid	(M+Na)+	5.07	3.3e-05	277.22	150.21	5576.76	28249.3	5069.16	5146.04	6515.09	5070.54	5909.93	5749.81	28060.2	30071.1	26616.6	29081.1	28268.6	27398.2
	2,3-Dihydroxy-3-methylbutyric acid	(M-H)-	0.49	0.005344	133.05	113.69	8241.21	4013.19	7943.17	7820.21	8960.25	7816.33	8415.33	8491.98	8569.65	1734.14	1735.77	5144.07	1655.16	5240.33
	Linolenic acid	(M-H)-	0.07	0.000139	277.22	44.19	2.77309e+06	205362	2.61926e+06	2.76008e+06	2.93993e+06	2.68963e+06	2.8501e+06	2.77953e+06	215108	198757	202220	207004	200571	208510
	Glyceric acid	(M-H)-	0.11	0.002337	105.02	322.77	12149.8	1383.98	10140.6	13917.7	12390.9	12069	13213.5	11166.8	1253.08	1302.84	1596	1216.97	1542.99	1391.96
	Stearidonic Acid	(M+H)+	2.99	0.001533	277.22	59.7	118362	354341	136524	110035	108527	123295	109341	122450	405630	304215	353179	354904	328742	379377
Vitamins	Anthranilic acid	(M+H)+	6.01	1.8e-05	138.06	283.81	164183	987036	172221	157806	162523	165022	160261	167267	1.04698e+06	929348	984781	988122	957107	1.01588e+06
	Nicotinamide	(M+H)+	0.46	0.001935	123.06	355.61	72365.3	32947.9	94239.1	797.644	122059	47462.5	61429.5	108204	32823	33264.9	32755.7	32988.7	33104.4	32750.6
	Pyridoxine	(M+H)+	3.95	0.000303	170.08	106.05	19523.7	77195.1	14636.9	18511.7	25422.5	16604.9	22057.6	19908.6	71775.9	84453.9	75355.5	78079.6	79833.2	73672.6
Carbohydrate	D-Mannose	(M+H-2H2O)+	0.24	0.000578	145.05	258.12	20025.8	4753.03	18358.7	18734.1	22984.5	18499.2	20859.9	20718.2	4263.68	4434.09	5561.31	4354.93	4991.96	4912.2
	L-Sorbose	(M-H)-	0.14	5e-06	179.06	162.79	21359	3002.65	19777.9	22335.9	21963.2	21111.3	22137.2	20828.5	3088.91	2917.37	3001.68	3052.86	2953.68	3001.41
	Raffinose	(M+NH4)+	0.36	0.000924	522.2	440.85	11818.4	4235.25	11404.4	11601.5	12449.2	11494.2	12107.2	11853.6	4384.5	4182.73	4138.52	4214.26	4138.07	4353.41
	Sucrose	(M+NH4)+	0.2	6e-06	360.15	360.79	1.17653e+06	238140	1.14649e+06	1.15038e+06	1.23271e+06	1.14837e+06	1.19154e+06	1.18967e+06	229844	228444	256131	229107	242363	242948
	Alpha-D-Glucose	(M-H)-	0.18	0.00082	179.06	259.76	1.32839e+06	238938	1.16689e+06	1.25539e+06	1.56289e+06	1.21112e+06	1.40911e+06	1.36495e+06	238445	229224	249144	233829	239204	243780
	D-Fructose	(2M-H)-	0.25	0.001519	359.12	299.11	17098	4324.06	12695.4	19560.8	19037.9	16061.3	19307.9	15924.9	4268.02	4240.45	4463.7	4245.99	4342.18	4384
	D-Galactarate	(M-H2O-H)-	0.2	0.003203	191.02	93.33	315233	62007.5	297091	299211	349398	298241	324393	323066	58882.4	60797.2	66343	59906	63525.4	62591.3
	Maltotriose	(M-H)-	0.12	0.000134	503.16	456.02	4984.75	599.811	4905.1	4816.62	5232.54	4798.86	5005.48	5149.92	617.395	601.294	580.744	666.405	575.594	557.433
	2'-Deoxy-D-ribose	M+	3.24	0.00128	134.06	86.79	1572.38	5095.56	1645.15	1534.8	1537.2	1549.04	1461.36	1706.75	5194.24	5115.25	4977.17	5094.39	5137.88	5054.41
	D-Ribose	(M+CH3COO)-	0.07	0.000177	209.07	266.57	62857.3	4617.47	54577.5	64828	69166.3	59758.4	66991.3	61822.1	4866.33	4290.15	4695.92	4651.74	4516.98	4683.68
	D-Tagatose	(M-H2O-H)-	0.22	0.00053	161.05	259.93	83409.8	18199.3	84206.9	80387.5	85634.8	82348.7	83075.9	84804.7	18654.8	17532.4	18410.6	18177.9	17992.8	18427.2
	Dihydroxyacetone	(M-H)-	0.21	0.001278	89.02	300	74682.7	15896.9	63146.7	72772.2	88129.1	68018.5	80419.2	75610.3	16259.8	15353.8	16077.1	15762.9	15645.2	16282.6
Flavonoids and Isoflavones	Malvidin 3-O-glucoside cation	M+	0.05	1e-06	493.13	195.81	87750	4499.73	88822.9	85002.2	89424.9	86872	87233.8	89144.2	4667.71	4429.94	4401.53	4557.8	4427.09	4514.3
	Galactinol	(M+CH3COO)-	0.2	6.5e-05	401.13	362.37	1.45764e+06	289458	1.47501e+06	1.40451e+06	1.4934e+06	1.43982e+06	1.44895e+06	1.48415e+06	288039	284037	296296	286054	290083	292235
Amino acid derivatives	L-Pyroglutamic acid	(M+NH4)+	1.9	0.00019	147.08	373.62	35917	68212.6	36132.3	33852.8	37765.8	35043.2	35872	36835.7	65530.7	72502	66605.2	69041.1	69478.6	66118.1
Nucleotides and it's derivatives	2-Hydroxyadenine	(M+H)+	13.71	8.2e-05	152.06	224.1	1865.59	25580.7	1911.65	1849.43	1835.68	1964.12	1802.51	1830.13	23173.4	25384.9	28183.9	24275.9	26698.1	25768.2
	Adenosine	(M-H)-	0.72	0.002817	266.09	168.17	44452.6	32132.4	44014.5	43915.1	45428.1	43935.7	44759.7	44662.5	32046.3	31566.4	32784.4	31743.1	32150.2	32503.9
	5'-Deoxy-5'-(methylthio)adenosine	M+H-H2O	29.17	4.3e-05	280.09	382.33	2469.98	72041	2430.96	2522.69	2456.3	2396.33	2468.23	2545.39	72611.2	72164.9	71346.9	72343	71818.1	71961.9
	2'-Deoxyinosine-5'-monophosphate	(M+H-H2O)+	0.07	0.000115	315.05	129.67	44067.4	3108.76	45491.3	43506.1	43204.9	44399.1	43286.7	44516.4	3202.19	3110.13	3013.95	3119.43	3018.29	3188.56
	Guanosine 5'-monophosphate	(M+NH4-H2O)+	0.34	0.013844	363.09	258.62	98628.1	33902.8	92740.5	104388	98755.3	98531.7	101620	95732.6	31604.2	33530.5	36573.7	32561.3	35004.4	34142.7
	S-Methyl-5'-thioadenosine	(M+H)+	1.78	0.000219	298.1	97.93	25404.5	45094.6	25416.5	24089.7	26707.5	24848.9	25388.9	25975.8	44821.6	46127.1	44335.1	45412.3	45246.8	44624.6
	Deoxyguanosine	(M-H)-	0.04	0.000511	266.1	369.86	8730.25	351.871	2022.76	21771.1	2396.84	11847.8	12088.3	2254.7	346.371	338.543	370.7	301.459	424.655	329.5
Hydroxycinnamon derivatives	3,5-Dimethoxy-4-hydroxycinnamic acid	(M+H-H2O)+	0.09	9.9e-05	207.06	125.35	31490.6	2778.32	31111.6	31356.3	32003.9	31294.4	31750.7	31426.6	2882.05	2778.06	2674.86	2799.82	2673.4	2861.74
	Ferulic acid	(M-H)-	0.38	0.000162	193.05	168.33	68219	25648.4	65525.5	69394.3	69737.2	67493.6	69603.2	67560.2	24642	26309.2	25993.9	25548.8	26143.8	25252.5
Carbohydrate derivatives	D-Glucose 1-phosphate	(M+CH3OH+H)+	0.19	6.3e-05	293.06	319.72	406585	76117.2	418521	398389	402843	408424	400543	410787	73250.2	74619.4	80481.9	73923	77559.4	76869
	2-Deoxyribose 1-phosphate	(M+CH3OH+H)+	14.14	0.000182	247.06	342.53	597.415	8447.22	608.861	557.382	626.002	524.889	584.046	683.311	8180.65	8636.72	8524.29	8396.92	8657.65	8287.08
	Peonidin 3-galactoside	M+	0.03	1.3e-05	463.12	133.05	88433.9	2350.24	86568.9	83848.8	94884	85190.8	89347.3	90763.5	2510.34	2185.92	2354.47	2324.1	2339.61	2387.01
	Arabinono-1,4-lactone	(M-H)-	0.21	0.018558	147.03	121.18	115104	24519.5	111504	120768	113040	116144	116836	112333	23456.4	24858.8	25243.3	24105	25148	24305.5
Alkaloids	Indoleacetic acid	(M+H-H2O)+	4.3	0.004849	158.06	53.96	3967.56	17059.3	3902.69	3879.26	4120.72	3811.37	4035.85	4055.45	18498.4	15038.4	17641.3	16716.9	16354.8	18106.3
Other	9(S)-HOTrE	(M-H)-	2.59	0.000811	293.21	58.8	754072	1.9538e+06	799328	862840	600048	831146	731451	699620	2.14814e+06	1.7853e+06	1.92796e+06	1.96669e+06	1.85667e+06	2.03805e+06
	APIIN	(M-H)-	1.54	0.00218	563.14	323.46	77678.8	119759	70514.9	75605.3	86916.2	73052.9	81307.4	78676.2	125224	113124	120929	119177	117101	123000
	L-Lactate	(M+Na-2H)-	0.16	0.081908	111.01	123.3	117197	19001.8	62909.7	87840.4	200841	75277.4	144257	132056	17890.8	22869.1	16245.4	20339.8	19541.3	17124.2
	L-Threonate	(M-H)-	0.08	0.003115	135.03	327.17	199232	15350.9	149019	199705	248973	174365	224408	198925	13923	15367.9	16761.8	14630.1	16041	15381.5
